# Supplementary material for: A rice mTERF protein V14 sustains photosynthesis establishment and temperature acclimation in early seedling leaves
Source: BMC Plant Biol. 2021 Sep 6;21:406. doi: 10.1186/s12870-021-03192-2 (PMC8420055; doi:10.1186/s12870-021-03192-2)
Supplement: Supplementary file 9 — Additional file 9. Primer sequences for complementation, RNAi, and the assessment of the processing intermediates. [file 12870_2021_3192_MOESM9_ESM.xlsx]

## Sheet: Sheet1
Primers	Sequences (5'-3')
V14-xho5	CATGCTCGAGATGGCGCCGCCTCCGCCGC
V14-spe3	TCCACTAGTACTACCGCCTCGATGTTAATG
V14P5	GCTTTTTCATATCTCATTGCCCCCCGAGGGTGGTTGGAGAGGAAG
V14P3	TCTCTCTCGAGCTTTCGCAGATCCCGGAGCCGCACGTTGGTCTGCA
V14i-5-1	GCATACATTATACGAAGTTATCAGATCTAGTTAATCTACTTCATTATCTATG
V14i-3-1	TATGAAAGGCTGTGAAAATC
V14i-5-2	GCATACATTATACGAAGTTATCAGATCTAGTTAACCGGGAAAAACCAGCGC
V14i-3-2	GATTTTCACAGCCTTTCATACCGGGAAAAACCAGCGCTG
P1-intron1R	CATCCCCGAATCTAACTTCC
P2-intron2R	GAAATCGGAATGCCCCTC
P3-intron3R	CTCAATCTGGATTCGTGCG
P4-intron4R	GAGTAGGATTCGACAATGG
P1-intron1F	GGAAGTTAGATTCGGGGATG
P2-intron2F	GAGGGGCATTCCGATTTC
P3-intron3F	CGCACGAATCCAGATTGAG
P4-intron4F	CCATTGTCGAATCCTACTC
