# Supplementary material for: A rice mTERF protein V14 sustains photosynthesis establishment and temperature acclimation in early seedling leaves
Source: BMC Plant Biol. 2021 Sep 6;21:406. doi: 10.1186/s12870-021-03192-2 (PMC8420055; doi:10.1186/s12870-021-03192-2)
Supplement: Supplementary file 10 — Additional file 10. Primer sequences for the mRNA expression profiling of the chloroplastic gene transcripts. [file 12870_2021_3192_MOESM10_ESM.xlsx]

## Sheet: Sheet1
Gene	Primers (5'-3')
psbA	chl1F: gttgcatattcagctcctg/chl1R: gtgaaccaaatccctactac
matK	chl2-F: cgcaaaggatccatctaaac/chl2-R: atgagaggagtaacaggg
psbD	chl5F:ctcgttggtgtcaattagg /chl5R: ctcatccataaaccggtg
psbC	chl6F: tatgatacctgggctcctg/chl6R: ccccttagaggttctaacc
rpoB	chl8F: cagcaccttcttgttacc/chl8R: ctacggatccccaccaatg
rpoC1	chl9: attgcgacaggagcaggtg/chl9R: gagtttcgcgaaacctcc
rpoC2	chl10F: gaaatgcactggagtacc/chl10R: tttgtatcgtgggtcgtc
rps2	chl11F: gagatgatagaagcgggag/chl11R: ccgccgagatatctttgc
atpI	chl12F: cactcaaggggttatacg/chl12R: atatgccgctgacgtgag
atpH	chl13F: ctgctgcttccgttattgc/chl13R: aagcgccagtgccacaac
atpA	chl14F: agcgaggcttacttgggtc/chl14R: ggacatttggcgataagc
rps14	chl15F: gattcagagagagaggaagc/chl15R: ccaactggatcttgttgc
psaB	chl16F: gttctttggcttggacagg/chl16R: agaagctagagcaagacc
psaA	chl17F: gctggggttgatcctaag/chl17R: aatggctgcatgtgcagc
rps4	chl18F: atgtcccgttatcgaggac/chl18R: ggtcggatgaagcaatag
ndhJ	chl19F: atgcagcagggttggttatc/chl19R: cgtaagggccagcctatc
ndhK	chl20F: tcccctacttgaccaaac/chl20R: cagcctctggtttaggtg
ndhC	chl21F: gtttctgcttcacgaatatg/chl21R: agaccattccaaggctcc
atpE	chl22F: atgtactgactcctaagcg/chl22R: caattagatgggggaatcc
rbcL	chl23F: acatcgagcccgttgttg/chl23R: gtacctgcagtcgcattc
accD	chl24F: ggccttacaaagtctaagg/chl24R: gtcgaatgcacctatttcg
ycf4	chl25F: ggcgatcagaacacatatg/chl25R: tacttccattggtatgcgc
petA	chl26F: ggaacagatgactcgatcg/chl26R: gctaccatcaggatagatc
psbE	chl28F: atgtctggaagcacgggag/chl28R: ggatctactaaattcatcgag
petE	chl29F: ggcagaaaagaaaaaatctc/chl29R: caaagatccaactgatccc
rpl33	chl30F: atggccaaggggaaagatg/chl30R: tgaatcgtatgcttacgac
rps18	chl31F: caaccctttcataaatcc/chl31R: ggaacttaagttccgattg
clpP	chl32F: agtaccttaccggattcc/chl32R: tccctttccatgtcttcgg
psbB	chl33F: gtttgccttggtatcgtg/chl33R: cataaggatcagacaccc
psbN	chl34F: atgtgtagccataaattcc/chl34R: gaagtaagaagtctcccc
psbH	chl35F: gctacacaaaccgttgaag/chl35R: ttcattaaaattccgtccag
petD	chl36F: gccaataacaaagaaacctg/chl36R: caatgggtaatgttgctcc
rpoA	chl37F: ttcgagaggaggtagcag/chl37R: cacatttcgaacaggcatg
rps11	chl38F: ggttcacgtaggaaagtac/chl38R：cagacgtctttttttaggag
infA	chl39F: cgagggtttagttatggaag/chl39R: ctaaccctttgaatctttgg
rps8	chl40F: atgggcaaggacactattgc/chl40R: gacttctcccccaattctg
rpl14	chl41F: atgattcaacctcagaccc/chl41R: cttcaggagctaatgaaac
rpl16	chl42F: ctataaccccaaaagaacc/chl42R: accgaagaaattgacttcg
rps3	chl43F: cttggtttcagacttggtac/chl43R: cgcgcaatttcttttccc
rpl22	chl44F: atgacaagtttcaaactgg/chl44R: gagaactacgtcctcgag
rps19	chl45F: caatagtaacgtggtccc/chl45R: acgacgagatttagtatcc
rpl2	chl46F: atgatccatggacggcac/chl46R: ggtagggcatttcccattg
rpl23	chl47F: atggatggaatcaaatacgc/chl47R: gggtaatgatcatacgtc
rps7	chl48F: atgtcacgtcgaggtactg/chl48R: gtgcaagagctctatttgc
rps15	chl49F: ctggggttctgttgaatttc/chl49R: ccgctccctaatatccaac
nad7	chl50F: gagtctaccgcttacaag/chl50R: ccattcctctgtgtaaatag
ndhF	chl51F: tacacgcagcaactatgg/chl51R: caagaggttccattgaatg
rpl32	chl52F: atggcagttccaaaaaaacg/chl52R: ttgtttgtttgttgccgag
ccsA	chl53F: cgtgaacttgggggattg/chl53R: aagagcggcggataataag
ndhD	chl54F: tggaggatcccttaatcc/chl54R: tcttggttcgttggaacc
psaC	chl55F: acatgtataggatgcactc/chl55R: caataagatagagccatgc
ndh4L	chl56F: gatcacaagccgaaacatg/chl56R: ctattacgatggatggaag
ndhG	chl57F: gatttacctgggccaatac/chl57R: gaacccatctccaatagtcc
ndhI	chl58F: atgttccctatggtaactg/chl58R: gaggtagatctatagggc
ndhA	chl59F: ccgcttacaagaaaagatc/chl59R: gaagctatacggctcaattc
ndhH	chl59F: ccgcttacaagaaaagatc/chl59R: gaagctatacggctcaattc
rps15	chl60F: ctggggttctgttgaatttc/chl60R: ttaccgctccctaatatcc
rps7	chl61F: atgtcacgtcgaggtactg/chl61R: tcaatcggaactttccgcg
nad2	chl62F: ggatggaatcaaatacgcag/chl62R: gtggaatagaataacccgg
rpl23	chl62F: ggatggaatcaaatacgcag/chl62R: gtggaatagaataacccgg
rpl2	chl63F: Atgatccatggacggcac/chl63R: aaccgcactcaaaggtagg
rps19	chl64F: gtagctcatcatttattggc/chl64R: acgacgagatttagtatcc
