# Supplementary material for: A rice mTERF protein V14 sustains photosynthesis establishment and temperature acclimation in early seedling leaves
Source: BMC Plant Biol. 2021 Sep 6;21:406. doi: 10.1186/s12870-021-03192-2 (PMC8420055; doi:10.1186/s12870-021-03192-2)
Supplement: Supplementary file 12 — Additional file 12. The original real-time PCR data for Figs. 2A, 3B, and 4A. [file 12870_2021_3192_MOESM12_ESM.xlsx]

## Sheet: Fig.2A
		rpoA	rps18	orf56	rpoB	rpoC1	rpoC2	psaB	psbD	psbA
TZ65	Repeat 1	0.19	0.03	0.16	0.33	1.37	0.321	0.45	0.511	4.13
	Repeat 2	0.24	0.01	0.18	0.28	1.21	0.355	0.39	0.718	4.42
	Repeat 3	0.15	0.01	0.18	0.25	1.2	0.331	0.38	0.434	3.95
	Average	0.193333	0.0166667	0.173333	0.286667	1.26	0.335667	0.406667	0.554333	4.16667
	SD	0.0450925	0.011547	0.011547	0.0404145	0.0953939	0.0174738	0.0378594	0.146875	0.237136
v14	Repeat 1	0.22	0.01	0.4	0.24	0.21	2.1683	0.39	0.053	3.51
	Repeat 2	0.16	0.01	0.35	0.21	0.26	2.707	0.41	0.085	3.95
	Repeat 3	0.17	0.03	0.4	0.19	0.2	2.614	0.35	0.066	3.42
	Average	0.183333	0.0166667	0.383333	0.213333	0.223333	2.49643	0.383333	0.068	3.62667
	SD	0.0321455	0.011547	0.0288675	0.0251661	0.0321455	0.287951	0.0305505	0.0160935	0.283608
	T-test	0.770082	0.00277128	0.000305296	0.0559286	5.80512e-05	0.000203674	0.0788732	0.00467862	0.0646636

## Sheet: Fig.3B
		rpoC1	rpoC2	psbD
T65(25℃)	Repeat 1	0.457305	0.370981	0.385
	Repeat 2	0.554701	0.410622	0.417958
	Repeat 3	0.488122	0.406244	0.331274
	Average	0.500043	0.395949	0.378077
	SD	0.0497803	0.0217334	0.0437545
v14(25℃)	Repeat 1	0.1711	0.0621689	0.06683
	Repeat 2	0.184039	0.0803546	0.0276
	Repeat 3	0.179427	0.1374	0.044337
	Average	0.178189	0.0933078	0.0462557
	SD	0.00655782	0.0392526	0.0196853
	T-test	0.000374384	0.00030691	0.000278338
T65(35℃)	Repeat 1	0.561814	0.392569	0.464177
	Repeat 2	0.571082	0.308589	0.665176
	Repeat 3	0.521167	0.398214	0.498907
	Average	0.551354	0.366457	0.542753
	SD	0.0265506	0.0501947	0.107434
	T-test	0.190314	0.403231	0.0697802
v14(35℃)	Repeat 1	0.598847	0.28024	0.420724
	Repeat 2	0.551361	0.287139	0.370561
	Repeat 3	0.552252	0.413977	0.392284
	Average	0.567486	0.327119	0.394523
	SD	0.0271624	0.0753009	0.0251561
	T-test	0.108461	0.202873	0.602644

## Sheet: Fig.3C
	T65 (25°C)					v14(25°C)						T65(35°C)						v14(35°C)
	Fm	Fo	Fv/Fm	Average	SD	Fm	Fo	Fv/Fm	Average	SD	T-test	Fm	Fo	Fv/Fm	Average	SD	T-test	Fm	Fo	Fv/Fm	Average	SD	T-test
L1	289	35	0.88	0.856667	0.0208167	63	25	0.4	0.423333	0.0251661	2.1243e-05	556	66	0.88	0.853333	0.0251661	0.868274	447	112	0.75	0.7	0.0556776	0.0102994
	470	75	0.84			44	26	0.42				480	72	0.85				544	196	0.64
	455	68	0.85			55	30	0.45				448	76	0.83				515	149	0.71
L2	1690	203	0.88	0.863333	0.0378594	83	35	0.58	0.58	0.03	0.000528601	1483	237	0.84	0.826667	0.011547	0.183869	1453	293	0.79	0.793333	0.0057735	0.0339921
	1724	180	0.89			68	30	0.55				1768	318	0.82				1768	362	0.79
	1551	279	0.82			74	29	0.61				1653	330	0.82				1543	303	0.8
L3	1752	314	0.76	0.763333	0.0351188	1356	475	0.65	0.66	0.0458258	0.0362211	1614	274	0.83	0.82	0.01	0.0547753	1584	396	0.75	0.81	0.0556776	0.286805
	1797	355	0.8			1395	404	0.71				1425	270	0.81				1405	197	0.86
	1595	271	0.73			1250	475	0.62				1658	298	0.82				1765	317	0.82

## Sheet: Fig.4A
Os07g0134700
		Coty	L1	L2	L3	L4	L5	TL
T65(25°C)	Repeat 1	0.18	0.18	0.17	0.27	0.26	0.27	0.15
	Repeat 2	0.29	0.19	0.24	0.19	0.25	0.27	0.15
	Repeat 3	0.23	0.26	0.17	0.28	0.36	0.25	0.16
	Average	0.233333	0.21	0.193333	0.246667	0.29	0.263333	0.153333
	SD	0.0550757	0.043589	0.0404145	0.0493288	0.0608276	0.011547	0.0057735
T65(35°C)	Repeat 1	0.24	0.15	0.58	0.34	0.38	0.29	0.16
	Repeat 2	0.29	0.29	0.66	0.36	0.38	0.24	0.13
	Repeat 3	0.38	0.26	0.79	0.29	0.34	0.23	0.19
	Average	0.303333	0.233333	0.676667	0.33	0.366667	0.253333	0.16
	SD	0.070946	0.0737111	0.105987	0.0360555	0.023094	0.0321455	0.03
	T-test	0.248371	0.661563	0.00179674	0.0774702	0.110828	0.638768	0.724659
Os08g0528700
		Coty	L1	L2	L3	L4	L5	TL
T65(25°C)	Repeat 1	0.04	0.08	0.07	0.07	0.08	0.04	0.05
	Repeat 2	0.03	0.04	0.04	0.09	0.05	0.07	0.01
	Repeat 3	0.03	0.06	0.07	0.04	0.06	0.05	0.06
	Average	0.0333333	0.06	0.06	0.0666667	0.0633333	0.0533333	0.04
	SD	0.0057735	0.02	0.0173205	0.0251661	0.0152753	0.0152753	0.0264575
T65(35°C)	Repeat 1	0.04	0.04	0.14	0.1	0.08	0.09	0.01
	Repeat 2	0.03	0.09	0.16	0.06	0.08	0.05	0.03
	Repeat 3	0.07	0.06	0.12	0.09	0.04	0.04	0.05
	Average	0.0466667	0.0633333	0.14	0.0833333	0.0666667	0.06	0.03
	SD	0.0208167	0.0251661	0.02	0.0208167	0.023094	0.0264575	0.02
	T-test	0.345271	0.866194	0.00635226	0.426686	0.845015	0.724659	0.629095
Os02g0602400
		Coty	L1	L2	L3	L4	L5	TL
T65(25°C)	Repeat 1	0.95	1.18	1.27	1.05	2.06	2.04	0.88
	Repeat 2	0.83	0.95	1.14	1.29	1.85	2.07	0.81
	Repeat 3	1.03	0.96	1.37	1.44	1.86	1.75	0.56
	Average	0.936667	1.03	1.26	1.26	1.92333	1.95333	0.75
	SD	0.100664	0.13	0.115326	0.196723	0.118462	0.17673	0.168226
T65(35°C)	Repeat 1	1.54	1.14	2.55	2.33	2.46	1.99	0.52
	Repeat 2	1.23	0.99	2.83	2.71	2.86	1.83	0.63
	Repeat 3	1.87	1.96	3.12	2.96	2.91	1.68	0.48
	Average	1.54667	1.36333	2.83333	2.66667	2.74333	1.83333	0.543333
	SD	0.320052	0.522143	0.285015	0.317228	0.246644	0.155027	0.0776745
	T-test	0.0345441	0.343702	0.000894972	0.00284562	0.00655766	0.426573	0.125548
